# Supplementary material for: Severe Acute Respiratory Syndrome Coronavirus 2 Anti-Spike Antibody Levels Following Second Dose of ChAdOx1 nCov-19 or BNT162b2 Vaccine in Residents of Long-term Care Facilities in England (VIVALDI)
Source: J Infect Dis. 2022 Apr 16;226(11):1877–81. doi: 10.1093/infdis/jiac146 (PMC9047242; doi:10.1093/infdis/jiac146)
Supplement: jiac146_Supplementary_Data [file jiac146_supplementary_data.zip]

Archive with 2 entries (2 files):
- supplementary_appendix_R1_clean.docx
- supplementary_appendix_R1_markedup.docx
